# Supplementary material for: Choosing an Optimal Solvent Is Crucial for Obtaining Cell-Penetrating Peptide Nanoparticles with Desired Properties and High Activity in Nucleic Acid Delivery
Source: Pharmaceutics. 2023 Jan 24;15(2):396. doi: 10.3390/pharmaceutics15020396 (PMC9963036; doi:10.3390/pharmaceutics15020396)
Supplement: Supplementary file 1 [file pharmaceutics-15-00396-s001.zip]

Archive with 1 entries (1 files):
- pharmaceutics-2170421-supplementary.pdf
